# Supplementary material for: Integrative Approach to Phlebotomus mascittii Grassi, 1908: First Record in Vienna with New Morphological and Molecular Insights
Source: Pathogens. 2020 Dec 9;9(12):1032. doi: 10.3390/pathogens9121032 (PMC7764109; doi:10.3390/pathogens9121032)
Supplement: Supplementary file 1 [file pathogens-09-01032-s001.zip]

Archive with 8 entries (8 files):
- Suppl Fig 1. COI PCR Gel.png
- Suppl Fig 2. Cytb PCR Gel.png
- Supplementary figure captions.docx
- Supplementary tables captions.docx
- Table S1. Trapping sites.xlsx
- Table S2_COI.xlsx
- Table S3_cytb.xlsx
- Table S4. Specimens for MALDI TOF.xlsx
