# Supplementary material for: Integrative Approach to Phlebotomus mascittii Grassi, 1908: First Record in Vienna with New Morphological and Molecular Insights
Source: Pathogens. 2020 Dec 9;9(12):1032. doi: 10.3390/pathogens9121032 (PMC7764109; doi:10.3390/pathogens9121032)
Supplement: Supplementary file 1 [file pathogens-09-01032-s001.zip › Table S1. Trapping sites.xlsx]

## Sheet: Sheet1
Table S1. Trapping sites presented in this study.
id on map (Figure 1)	ID	village (federal state)	federal state	latitude	longitude	altitude (m a. s. l.)	trapping site	potential host at trapping site	date (night when trap set)	traps set	trapnights (traps*nights)	trapping method	survey
1	see8	Apetlon (B)	Burgenland	47.7741	16.8607	112	cow stable	cow, dog	2019-07-22	1	2	CDC light	1
2	see1	Apetlon	Burgenland	47.7252	16.8075	116	cow stable	cow, pigeon	2019-07-22	1	2	CDC light	1
3	see7	Illmitz	Burgenland	47.8321	16.8066	115	animal shelter	pig	2019-07-22	1	2	CDC light	1
4	see6	Illmitz	Burgenland	47.804	16.7821	111	barn	horse	2019-07-22	1	2	CDC light	1
5	see5	Illmitz	Burgenland	47.764	16.7758	115	dog shelter	cow, dog	2019-07-22	1	2	CDC light	1
6	see3	Illmitz	Burgenland	47.7343	16.7669	116	barn	donkey	2019-07-22	1	2	CDC light	1
7	see4	Illmitz	Burgenland	47.7561	16.7608	114	cow stable	cow	2019-07-22	1	2	CDC light	1
8	mar1	Marchegg	Lower Austria	48.2838	16.896	144	close to horse barn	horse	2019-07-08	1	2	CDC light + CO2	1
9	sto1	Stopfenreuth	Lower Austria	48.1476	16.883	140	barn	horse	2019-07-10	1	2	CDC light + CO2	1
10	ber1	Bernhardsthal	Lower Austria	48.6942	16.8792	158	barn	no	2018-07-24	2	4	CDC light	1
11	eck1	Eckartsau	Lower Austria	48.1364	16.7852	147	barn	cow	2019-07-09	1	2	CDC light + CO2	1
12	orth1	Orth an der Donau	Lower Austria	48.1448	16.6991	146	animal shelter	no	2019-07-09	2	4	CDC light + CO2	1
13	per1	Perchtoldsdorf	Lower Austria	48.1244	16.2949	217	horse stable	horse, dog	2019-07-22	1	2	CDC light	1
14	per2	Perchtoldsdorf	Lower Austria	48.1305	16.2499	282	human dwelling	dog	2019-07-22	1	2	CDC light	1
15	rei1	Reith im Kamptal	Lower Austria	48.5208	15.6494	351	animal stable	horse, dog, chicken	2018-08-21	5	10	CDC light	1
16	alb1	Neu Albern	Vienna	48.1676	16.4801	157	horse stable	horse, dog	2019-07-17	2	4	CDC light + CO2	1
17	vie2	Hirschstetten	Vienna	48.2388	16.4738	153	animal stables	rabbit, chicken, sheep, goat, ground squirrel	2019-07-23	3	6	CDC light	1
18	ste2	Vienna	Vienna	48.203	16.4614	153	animal shelters	chicken, geese	2019-07-18	2	4	CDC light	1
19	ste1	Vienna	Vienna	48.2017	16.4575	153	horse stable	horse, dog	2019-07-17	2	4	CDC light	1
20	kie1	Vienna	Vienna	48.202	16.4561	155	horse stable	horse, dog	2019-07-18	1	2	CDC light	1
21	freu1	Vienna	Vienna	48.1904	16.4398	158	horse stable	horse, dog	2019-07-17	2	4	CDC light	1
22	vie1	Schönbrunn	Vienna	48.1817	16.3059	209	animal stables	sheep, goat, chicken, buffalo, donkey	2019-07-04	8	16	CDC light	1
23	laa4	Laafeld	Styria	46.6871	16.0094	204	animal shelters	chicken, duck	2019-07-01	2	4	CDC light	1
24	laa1	Laafeld	Styria	46.6871	16.0093	205	animal shelter	chicken	2019-07-01	2	4	CDC light	1
25	laa3	Laafeld	Styria	46.6871	16.0071	206	animal shelter	chicken	2018-08-06/2019-08-05	1	2	CDC light (+ CO2)	1
26	laa1	Laafeld	Styria	46.6866	16.0068	207	animal shelters	deer	2018-08-06	5	10	CDC light	1
27	laa2	Laafeld	Styria	46.6949	15.9991	207	animal stable	horse, dog	2018-08-06	5	10	CDC light	1
28	up3	Unterpurkla	Styria	46.7358	15.8933	228	barn	horse	2019-07-01	1	2	CDC light	1
29	ra3	Ratzenau	Styria	46.7279	15.8292	227	animal stable	horse	2019-07-01	2	4	CDC light	1
30	ki1	Kirchdorf am Inn	Upper Austria	48.294	13.2844	333	human dwelling	chicken	2018-07-09	3	6	CDC light (+ CO2)	1
31	gi1	Gimpling	Upper Austria	48.2826	13.2356	339	cow stable	cow, dog	2018-07-09	4	8	CDC light (+ CO2)	1
32	mue1	Muehlheim	Upper Austria	48.2816	13.2146	340	animal stable	horse, dog	2018-07-09	3	6	CDC light (+ CO2)	1
33	mi1	Mining	Upper Austria	48.273	13.1659	344	animal stable	cow, chicken, cat	2018-07-09	3	2	CDC light (+ CO2)	1
34	sch1	Scheuhub	Upper Austria	48.2384	13.0149	348	cow stable	cow	2018-07-17	2	4	CDC light (+ CO2)	1
35	br1	Braunau am Inn	Upper Austria	48.206	12.9604	382	cow stable	cow	2018-07-17	4	12	CDC light (+ CO2)	1
36	ueb1	Ueberackern	Upper Austria	48.1933	12.8909	354	animal stable	horse, chicken, cat	2018-07-17	3	9	CDC light (+ CO2)	1
37	hoe1	Hoerbranz	Vorarlberg	47.5631	9.7661	486	barn	rodents	2018-07-11	3	6	CDC light (+ CO2)	1
38	hoe2	Hoerbranz	Vorarlberg	47.5676	9.766	461	cow stable	rodents, cow, cat	2018-07-12	3	6	CDC light (+ CO2)	1
39	lo1	Lochau	Vorarlberg	47.5158	9.766	732	animal stables	cow, chicken, pig	2018-07-12	3	6	CDC light (+ CO2)	1
40	hoe2	Hoerbranz	Vorarlberg	47.5616	9.7623	470	horse stable	rodents, horse, cat	2018-07-12	1	2	CDC light (+ CO2)	1
41	hoe4	Hoerbranz	Vorarlberg	47.5587	9.7602	457	animal stable	rodents, goat, horse, pheasant, chicken, duck	2018-07-13	5	10	CDC light (+ CO2)	1
42	hoe5	Hoerbranz	Vorarlberg	47.5425	9.7415	409	animal stable	cow, chicken	2018-07-14	2	4	CDC light (+ CO2)	1
43	lu1	Lustenau	Vorarlberg	47.4417	9.6781	399	barn	cow, cat	2018-07-14	2	4	CDC light (+ CO2)	1
44	mae2	Maeder	Vorarlberg	47.3497	9.6207	414	animal stable	horse	2018-07-14	1	2	CDC light (+ CO2)	1
45	mae1	Maeder	Vorarlberg	47.3457	9.6059	417	animal stables	cow, chicken, dog	2018-07-13	3	6	CDC light (+ CO2)	1
46	gai1	Gaissau	Vorarlberg	47.4822	9.5889	395	animal stable	cow, chicken, dog	2018-07-14	2	4	CDC light (+ CO2)	1
47	kai1	Kaisersteinbruch	Burgenland	47.9911	16.7103	179	military command	dogs	2013-07-11	3	3	CDC light	2
48	hu1	Hummersdorf	Styria	46.7076	15.9812	224	animal stable	chicken, dog	2015-07-05	6	6	CDC light	3
49	hu2	Hummersdorf	Styria	46.7069	15.9804	224	old stone barn	unkown	2015-07-06	1	1	CDC light	3
50	bad1	Bad Radkersburg	Styria	46.7012	15.9755	212	old chicken barn	unkown	2015-07-06	1	1	CDC light	3
51	alt1	Altneudörfl	Styria	46.6921	15.9731	208	old cow barn	unkown	2015-07-06	1	1	CDC light	3
52	dor1	Dornau	Styria	46.7131	15.964	212	old barn	rabbits	2015-07-05	3	3	CDC light	3
53	dor2	Dornau	Styria	46.7115	15.9614	212	old barn	rabbits	2015-07-05	2	2	CDC light	3
54	up1	Unterpurkla	Styria	46.7319	15.9062	223	old barn	chicken, cat	2015-07-06	1	2	CDC light	3
55	wei	Weixelbaum	Styria	46.7354	15.8715	210	old shed	unkown	2015-07-06	1	3	CDC light	3
56	BD8	Illmitz	Burgenland	47.769	16.7662	115	human dwelling	unkown	2019	continuous	July, August	BG sentinel	4
57	BD5	Ritzing	Burgenland	47.6081	16.4996	300	human dwelling	unkown	2019	continuous	July, August	BG sentinel	4
58	BD12	Siegleß	Burgenland	47.778	16.3962	210	human dwelling	unkown	2019	continuous	July, August	BG sentinel	4
59	BD3	Güssing	Burgenland	47.0856	16.2926	297	human dwelling	unkown	2019	continuous	July, August	BG sentinel	4
60	BD11	Litzelsdorf	Burgenland	47.2066	16.1651	312	human dwelling	unkown	2019	continuous	July, August	BG sentinel	4
61	BD10	Jennersdorf	Burgenland	46.9385	16.1415	241	human dwelling	unkown	2019	continuous	July, August	BG sentinel	4
62	BD1	Burgauberg	Burgenland	47.1669	16.118	323	farm	unkown	2019	continuous	July, August	BG sentinel	4
63	BD13	Markt Allhau	Burgenland	47.729	16.0665	351	human dwelling	unkown	2019	continuous	July, August	BG sentinel	4
64	BD9	Neuhaus am Klausenbach	Burgenland	46.8683	16.0232	274	human dwelling	no	2019	continuous	July, August	BG sentinel	4
