# Supplementary material for: Integrative Approach to Phlebotomus mascittii Grassi, 1908: First Record in Vienna with New Morphological and Molecular Insights
Source: Pathogens. 2020 Dec 9;9(12):1032. doi: 10.3390/pathogens9121032 (PMC7764109; doi:10.3390/pathogens9121032)
Supplement: Supplementary file 1 [file pathogens-09-01032-s001.zip › Table S2_COI.xlsx]

## Sheet: Tabelle1
Additional file 2: Table S2. Included COI sequences of Transphlebotomus for inter- and intraspecific distance calculations.
Genbank accession	species	country
KR336624.1	Ph. anatolicus	Turkey
KR336625.1	Ph. anatolicus	Turkey
KR336626.1	Ph. anatolicus	Turkey
KR336630.1	Ph. anatolicus	Turkey
MN086718.1	Ph. anatolicus	Turkey
KF483664.1	Ph. canaaniticus	Israel
KR336628.1	Ph. economidesi	Turkey
KR336623.1	Ph. killicki	Turkey
KR336629.1	Ph. killicki	Turkey
KR336631.1	Ph. killicki	Turkey
MN086719.1	Ph. killicki	Turkey
KR336632.1	Ph. killicki	Greece
KR336633.1	Ph. killicki	Greece
MF968978.1	Ph. killicki	Cyprus
MF968979.1	Ph. killicki	Cyprus
KY848831.1	Ph. mascittii	Serbia
MN003381.1	Ph. mascittii	Serbia
KX869078.1	Ph. mascittii	Slovenia
KX981916.1	Ph. mascittii	Slovenia
KX963380.1	Ph. mascittii	Slovakia
MN812827.1	Ph. mascittii	Austria
MN812828.1	Ph. mascittii	Austria
MN812829.1	Ph. mascittii	Austria
MN812830.1	Ph. mascittii	Austria
MT332686.1	Ph. mascittii	Austria
MT332687.1	Ph. mascittii	Austria
MT332688.1	Ph. mascittii	Austria
