# Supplementary material for: Integrative Approach to Phlebotomus mascittii Grassi, 1908: First Record in Vienna with New Morphological and Molecular Insights
Source: Pathogens. 2020 Dec 9;9(12):1032. doi: 10.3390/pathogens9121032 (PMC7764109; doi:10.3390/pathogens9121032)
Supplement: Supplementary file 1 [file pathogens-09-01032-s001.zip › Table S3_cytb.xlsx]

## Sheet: Tabelle1
Additional file 3: Table S3. Included cyt b sequences of Transphlebotomus for inter- and intraspecific distance calculations.
Genbank accession	species	country
KR336643.1	Ph. anatolicus	Turkey
KR336644.1	Ph. anatolicus	Turkey
KR336645.1	Ph. anatolicus	Turkey
KR336648.1	Ph. anatolicus	Turkey
KR336646.1	Ph. economidesi	Turkey
KR336652.1	Ph. economidesi	Cyprus
KR336653.1	Ph. canaaniticus	Lebanon
KR336642.1	Ph. killicki	Turkey
KR336647.1	Ph. killicki	Turkey
KR336649.1	Ph. killicki	Turkey
KR336650.1	Ph. killicki	Turkey
KR336651.1	Ph. killicki	Turkey
KR336657.1	Ph. killicki	Greece
KR336658.1	Ph. killicki	Greece
KR336659.1	Ph. killicki	Greece
KR336654.1	Ph. mascittii	France
KR336655.1	Ph. mascittii	France
HQ023281.1	Ph. mascittii	France
KR336656.1	Ph. mascittii	France
MK991774.1	Ph. mascittii	Serbia
MG800323.1	Ph. mascittii	Slovenia
MG800324.1	Ph. mascittii	Slovenia
MG800325.1	Ph. mascittii	Slovenia
MG800322.1	Ph. mascittii	Slovenia
MN812832.1	Ph. mascittii	Austria
MN812833.1	Ph. mascittii	Austria
MN812834.1	Ph. mascittii	Austria
MN812835.1	Ph. mascittii	Austria
MT332689.1	Ph. mascittii	Austria
MT332690.1	Ph. mascittii	Austria
MT332691.1	Ph. mascittii	Austria
