# Supplementary material for: Integrative Approach to Phlebotomus mascittii Grassi, 1908: First Record in Vienna with New Morphological and Molecular Insights
Source: Pathogens. 2020 Dec 9;9(12):1032. doi: 10.3390/pathogens9121032 (PMC7764109; doi:10.3390/pathogens9121032)
Supplement: Supplementary file 1 [file pathogens-09-01032-s001.zip › Table S4. Specimens for MALDI TOF.xlsx]

## Sheet: Sheet1
Table S1. Included sand fly specimens to MALDI-TOF mass spectrometry.
species	specimens	collected by	latitude	longitude	trap type	village	country	trapping site reference
Ph. mascittii	1 male, 2 female	K. Kuhls, S. Schlegel, A.G. Obwaller	46.7076	15.9812	CDC light	Hummersdorf	Austria	present study
Ph. mascittii	1 male, 1 female	K. Kuhls, S. Schlegel, A.G. Obwaller	46.7319	15.9062	CDC light	Unterpurkla	Austria	present study
Ph. mascittii	3 male, 1 female	E. Kniha	48.0647	16.8569	CDC light	Rohrau	Austria	Poeppl et al. 2013
Ph. mascittii	5 males	P. Volf, V. Dvořák, E. Kniha	41.7207	9.3995	CDC light	Solenzara to Ste. Lucie de Porto Vecchio	Corsica, France	Naucke 2008
Ph. mascittii	1 male, 2 female	S. Vaselek	﻿44.4312	﻿19.4414	CDC light	Krasava	Serbia	Vaselek et al. 2019
Ph. mascittii	1 female	V. Ivovic	45.5616	14.2509	CDC light	Godovic	Slovenia	Ivovic (2020 unpublished)
Ph. mascittii	1 female	V. Ivovic	45.5616	14.2509	CDC light	Ilirska Bistrica	Slovenia	Ivovic (2020 unpublished)
Ph. mascittii	1 female	V. Ivovic	45.9603	14.2972	CDC light	Vrhnika	Slovenia	Ivovic (2020 unpublished)
Ph. mascittii	1 female	V. Ivovic	46.0452	14.8410	CDC light	Zovnek	Slovenia	Ivovic (2020 unpublished)
Ph. mascittii	1 female	V. Ivovic	45.8678	13.5814	CDC light	Velike Zablje	Slovenia	Ivovic (2020 unpublished)
Ph. killicki	1 female	V. Dvořák	35.0581	26.2408	CDC light	Xerokampos	Crete, Greece	Dvořák et al. 2020
